# Supplementary material for: The Efficacy of Ketogenic Diets (Low Carbohydrate; High Fat) as a Potential Nutritional Intervention for Lipedema: A Systematic Review and Meta-Analysis
Source: Nutrients. 2024 Sep 27;16(19):3276. doi: 10.3390/nu16193276 (PMC11478561; doi:10.3390/nu16193276)
Supplement: Supplementary file 1 [file nutrients-16-03276-s001.zip]

Archive with 1 entries (1 files):
- nutrients-3170967-supplementary.pdf
